# Supplementary material for: The Stearoyl-CoA Desaturase-1 (Desat1) in Drosophila cooperated with Myc to Induce Autophagy and Growth, a Potential New Link to Tumor Survival
Source: Genes (Basel). 2017 Apr 28;8(5):131. doi: 10.3390/genes8050131 (PMC5448005; doi:10.3390/genes8050131)
Supplement: Supplementary file 1 [file genes-08-00131-s001.zip]

Archive with 1 entries (1 files):
- genes-189467-supplementary.xlsx
