# Supplementary material for: The Stearoyl-CoA Desaturase-1 (Desat1) in Drosophila cooperated with Myc to Induce Autophagy and Growth, a Potential New Link to Tumor Survival
Source: Genes (Basel). 2017 Apr 28;8(5):131. doi: 10.3390/genes8050131 (PMC5448005; doi:10.3390/genes8050131)
Supplement: Supplementary file 1 [file genes-08-00131-s001.zip › genes-189467-supplementary.xlsx]

## Sheet: Ratio in Table 1
		ratio myc vs yw starved above 1.3
UniProtKB ID	Protein Name	Ratio [starved: myc/starved: yw]	P-value [starved: myc vs. starved: yw] (Ratio Data)
GCSH_DROME	Glycine cleavage system H protein, mitochondrial	8.14996	2.4143e-36
Q7K3J0_DROME	CG8258	6.9541	0
Q7KY04_DROME	Rab-protein 4, isoform A	6.21504	0
Q9V9W4_DROME	CG1774	5.22193	0
Q8IRN0_DROME	CG10962, isoform B	5.12821	0
RS5A_DROME	40S ribosomal protein S5a	5.05561	0
Q9VU38_DROME	CG11255, isoform B	4.9975	0
DHSA_DROME	Succinate dehydrogenase [ubiquinone] flavoprotein subunit, mitochondrial	4.29369	0
A4V027_DROME	Overgrown hematopoietic organs at 23B, isoform E	3.80662	0
Q9NDS6_DROME	Senescence marker protein-30 (SMP-30)	3.74532	0
FBRL_DROME	rRNA 2'-O-methyltransferase fibrillarin	3.71471	2.4032e-23
Q7K4A8_DROME	CG10814	3.49773	0
RS12_DROME	40S ribosomal protein S12	3.43643	0
TBB2_DROME	Tubulin beta-2 chain	3.39789	9.1249e-31
Q8MST5_DROME	LP10436p	3.39328	1.1985e-38
SUCA_DROME	Succinyl-CoA ligase [GDP-forming] subunit alpha, mitochondrial	3.09215	0
LAMC_DROME	Lamin-C	3.02847	5.3807e-32
Q9VK60_DROME	CG6180	2.93341	1.0915e-25
Q9VAJ9_DROME	CG1907	2.89352	7.8907e-21
Q0KHS7_DROME	Lipid storage droplet-2, isoform B	2.76855	1.8745e-25
A1Z7H2_DROME	Lethal (2) 44DEa, isoform D	2.73673	6.4117e-35
Q7K4Y0_DROME	Desat1, isoform A	2.63713	8.8562e-43
RL37A_DROME	60S ribosomal protein L37a	2.63227	1.1868e-34
FKB39_DROME	39 kDa FK506-binding nuclear protein	2.55951	2.7228e-13
Q9VG31_DROME	Malic enzyme	2.41313	0
O97121_DROME	Ecdysteroid-inducible polypeptide EIP40	2.33536	1.4135e-17
CYB5_DROME	Isoform A of Cytochrome b5	2.31857	1.5656e-38
Q7K485_DROME	CathD	2.30574	6.0737e-37
A4V4A5_DROME	Ran, isoform B	2.28363	9.9492e-44
KPYK_DROME	Isoform B of Pyruvate kinase	2.2779	2.7241e-32
VATB_DROME	V-type proton ATPase subunit B	2.25938	2.1632e-13
Q8IGT5_DROME	RE33426p	2.25632	7.8351e-27
O97064_DROME	Ccp84Ag	2.24871	0.0034
Q7JXF7_DROME	CG12918	2.23314	2.9152e-09
Q76NR6_DROME	Regucalcin, isoform D	2.21337	1.3005e-10
ACT6_DROME	Actin, indirect flight muscle	2.17155	1.0224e-08
IF5A_DROME	Eukaryotic translation initiation factor 5A	2.16263	0
PSDE_DROME	26S proteasome non-ATPase regulatory subunit 14	2.13174	3.0177e-13
Q9VQF7_DROME	CG9894, isoform A	2.05761	4.7007e-30
Q9VXJ0_DROME	CG3415	2.04332	1.0549e-21
MODU_DROME	DNA-binding protein modulo	2.03957	1.8568e-07
B7Z0E0_DROME	Isocitrate dehydrogenase, isoform H	2.03252	2.4985e-23
PRDX1_DROME	Peroxiredoxin 1	2.02963	0
Q7JXC4_DROME	CG6459	1.98926	2.8108e-08
Q7JYW9_DROME	Hexokinase C	1.97511	3.8187e-28
Q7KT33_DROME	Fructose-1,6-bisphosphatase, isoform B	1.95427	0
SODM_DROME	Superoxide dismutase [Mn], mitochondrial	1.93911	2.9386e-21
G6PD_DROME	Glucose-6-phosphate 1-dehydrogenase	1.93349	0
Q7K8X7_DROME	Glutathione S transferase E9	1.91681	0
A1Z7Z4_DROME	CG1648, isoform B	1.90985	1.614e-11
3HIDH_DROME	Probable 3-hydroxyisobutyrate dehydrogenase, mitochondrial	1.89394	9.4969e-39
A1ZA78_DROME	ATP citrate lyase, isoform A	1.89215	2.55e-25
Q8IGN0_DROME	RE59368p	1.88786	1.7802e-27
GRPE_DROME	GrpE protein homolog, mitochondrial	1.87196	3.828e-25
Q7K569_DROME	GH10595p	1.85529	0
O46096_DROME	EG:87B1.3 protein	1.85391	0
B7Z0X1_DROME	Serine hydroxymethyltransferase	1.85117	4.0994e-07
ADT_DROME	ADP,ATP carrier protein	1.84162	1.5389e-19
Q8MST5_DROME	LP10436p	1.83824	1.142e-09
AT5F1_DROME	Isoform B of ATP synthase subunit b, mitochondrial	1.82382	0
Q9VVL7_DROME	Dihydrolipoyl dehydrogenase	1.82216	0
Q8IQF8_DROME	AT18092p	1.81818	0
C1TC_DROME	C-1-tetrahydrofolate synthase, cytoplasmic	1.81357	7.4643e-07
Q9VTB4_DROME	CG6463	1.80995	2.2426e-10
Q8SXH3_DROME	RE50350p	1.78827	4.5051e-32
Q7KVX1_DROME	Lethal (1) G0334, isoform C	1.78126	8.6197e-18
RL23_DROME	60S ribosomal protein L23	1.77778	0
1433E_DROME	Isoform D of 14-3-3 protein epsilon	1.76491	0
Q7JXB5_DROME	CG10924, isoform A	1.7452	6.4425e-17
6PGL_DROME	Probable 6-phosphogluconolactonase	1.73521	1.5395e-32
Q9VT32_DROME	Ribose-phosphate pyrophosphokinase	1.7322	3.8822e-09
Q9VGZ3_DROME	Iron regulatory protein 1B	1.72206	0
Q9VCC6_DROME	CG6178	1.71321	3.707e-28
ACADM_DROME	Probable medium-chain specific acyl-CoA dehydrogenase, mitochondrial	1.70561	1.4759e-06
Q9VKI8_DROME	CG6287	1.6909	0
Q9VZF9_DROME	Cuticular protein 64Ad	1.6909	0.0841
Q9V3V6_DROME	26S proteasome regulatory complex subunit p50	1.68919	0
Q8MT23_DROME	RH09938p	1.68862	7.9551e-21
Q8IH63_DROME	GH05794p	1.68492	1.0042e-05
Q5U0Z2_DROME	LD30448p	1.68011	7.7881e-30
Q9VRD6_DROME	GM08921p	1.66058	1.1726e-18
FKB12_DROME	12 kDa FK506-binding protein	1.65948	1.1376e-23
Q9VLC5_DROME	Aldehyde dehydrogenase	1.65536	0
ATP5H_DROME	ATP synthase subunit d, mitochondrial	1.65371	1.6453e-18
VATA2_DROME	V-type proton ATPase catalytic subunit A isoform 2	1.65017	7.0341e-07
Q9V9X4_DROME	CG11334, isoform A	1.63854	4.3657e-11
Q7JWF1_DROME	CG12140	1.63639	0
Q9W3Z3_DROME	Serine pyruvate aminotransferase	1.63586	2.379e-24
O18332_DROME	FI01544p	1.63159	4.5469e-12
Q9W4U2_DROME	CG3603	1.61943	5.3505e-17
TPIS_DROME	Isoform A of Triosephosphate isomerase	1.61525	9.2473e-18
VATE_DROME	V-type proton ATPase subunit E	1.60849	2.4438e-07
CADF_DROME	Cofilin/actin-depolymerizing factor homolog	1.60591	2.4203e-23
Q9VBU9_DROME	Ribosomal protein S27	1.56937	1.3344e-29
Q24150_DROME	Nucleosome assembly protein NAP-1	1.54464	8.0313e-11
A4V383_DROME	NADH:ubiquinone reductase 42kD subunit, isoform B	1.54226	2.1404e-05
NLP_DROME	Isoform DNLP-S of Nucleoplasmin-like protein	1.54059	1.0887e-05
A1Z8U4_DROME	T-complex chaperonin 5, isoform B	1.53799	5.4478e-15
RL371_DROME	Probable 60S ribosomal protein L37-A	1.53586	1.9205e-22
GPDA_DROME	Isoform C of Glycerol-3-phosphate dehydrogenase [NAD+], cytoplasmic	1.52346	1.8125e-39
LA_DROME	La protein homolog	1.52346	4.9688e-10
Q9VNF3_DROME	CG12171	1.51538	0
LSD1_DROME	Isoform C of Lipid storage droplets surface-binding protein 1	1.50693	9.8479e-13
Q9VXI1_DROME	CG9914	1.50128	9.7643e-25
TALDO_DROME	Probable transaldolase	1.49745	3.0057e-14
Q95U38_DROME	GH10480p	1.49701	1.3098e-27
IF6_DROME	Probable eukaryotic translation initiation factor 6	1.49678	0.00034139
PCKG_DROME	Phosphoenolpyruvate carboxykinase [GTP]	1.49656	4.4022e-11
Q95SI7_DROME	CG6028	1.49477	6.3394e-39
B7Z0E0_DROME	Isocitrate dehydrogenase, isoform H	1.49276	0
Q9VEJ3_DROME	Pyrroline-5-carboxylate reductase	1.49054	4.9276e-35
PPIA_DROME	Peptidyl-prolyl cis-trans isomerase	1.48876	1.6166e-13
IF2G_DROME	Isoform C of Eukaryotic translation initiation factor 2 subunit 3	1.48699	2.2016e-32
Q961S9_DROME	SD01502p	1.47995	2.4518e-05
HTS_DROME	Protein hu-li tai shao	1.47341	3.9887e-08
A8JNU6_DROME	Neural conserved at 73EF, isoform I	1.46864	6.0341e-11
Q9VQB4_DROME	CG3609	1.46757	6.3758e-07
A4V0N4_DROME	Vha68-2, isoform B	1.46606	0.00012607
A4UZZ4_DROME	Phosphorylase	1.46284	1.5475e-31
MTAP_DROME	Putative S-methyl-5'-thioadenosine phosphorylase	1.45773	1.1054e-14
Q8IPY3_DROME	Glutamate oxaloacetate transaminase 2, isoform B	1.45455	1.135e-07
Q9VDT1_DROME	Arc42	1.44134	1.2385e-36
TO401_DROME	Mitochondrial import receptor subunit TOM40 homolog 1	1.4374	2.2922e-14
ARF2_DROME	ADP-ribosylation factor 2	1.43699	5.2707e-07
Q9VQL1_DROME	CG17259	1.43575	9.071e-10
GLNA1_DROME	Glutamine synthetase 1, mitochondrial	1.42939	2.024e-21
1433Z_DROME	14-3-3 protein zeta	1.42572	1.0615e-21
Q9W2M4_DROME	CG10527	1.42146	1.2568e-15
Q9I7R0_DROME	CG18815, isoform A	1.41985	2.6224e-12
TERA_DROME	Isoform C of Transitional endoplasmic reticulum ATPase TER94	1.41443	0
TERA_DROME	Isoform C of Transitional endoplasmic reticulum ATPase TER94	1.41263	2.0875e-12
Q9VN44_DROME	FI07923p	1.41223	5.6918e-39
O97062_DROME	Ccp84Ae	1.40845	0.0183
Q9VRL0_DROME	CG4769	1.40825	5.2562e-22
Q9VJ28_DROME	CG10639	1.40627	7.5315e-14
RS11_DROME	40S ribosomal protein S11	1.40272	6.276e-35
Q9VVU1_DROME	CG3902	1.40233	1.2068e-19
Q9W2J4_DROME	CG4302	1.40174	9.7392e-20
OB99B_DROME	General odorant-binding protein 99b	1.39841	0.1327
Q9VSU6_DROME	Dihydropteridine reductase	1.39743	1.4942e-05
Q7K5K3_DROME	CG11876, isoform A	1.39237	1.2413e-08
Q9VHA1_DROME	Spermidine synthase, isoform A	1.39063	3.0261e-12
Q9VGK3_DROME	CG14715	1.39043	1.0745e-24
PUR2_DROME	Trifunctional purine biosynthetic protein adenosine-3	1.38754	8.6508e-11
H2A_DROME	Histone H2A	1.38504	0.0025
ARF1_DROME	ADP-ribosylation factor 1	1.38141	0.002
ADT_DROME	Isoform B of ADP,ATP carrier protein	1.38083	2.3442e-23
Q9VNW6_DROME	CG7470	1.3795	2.2216e-11
RL5_DROME	60S ribosomal protein L5	1.37931	3.8633e-13
Q9W1B9_DROME	RE28824p	1.37514	3.8828e-32
Q8IPE8_DROME	CG4389, isoform B	1.37193	1.5959e-14
COX5A_DROME	Cytochrome c oxidase subunit 5A, mitochondrial	1.37174	2.4411e-07
ATPG_DROME	ATP synthase subunit gamma, mitochondrial	1.37155	7.1925e-19
PSB1_DROME	Proteasome subunit beta type-1	1.37061	4.6961e-09
ADH_DROME	Alcohol dehydrogenase	1.36537	3.3165e-41
DHE3_DROME	Isoform F of Glutamate dehydrogenase, mitochondrial	1.36054	1.41e-11
Q9VGQ1_DROME	CG5214	1.35962	4.4793e-09
TPM1_DROME	Isoform L of Tropomyosin-1, isoforms 9A/A/B	1.35648	0.0185
Q9VHE5_DROME	RH48056p	1.33941	1.4041e-08
Q9W5W8_DROME	CG9577	1.33869	7.8205e-14
PGM_DROME	Phosphoglucomutase	1.33761	3.3461e-27
TBB3_DROME	Tubulin beta-3 chain	1.33672	8.1404e-08
Q7KSB5_DROME	CG4390, isoform B	1.33351	4.5271e-10
Q9VCR2_DROME	CG6726, isoform A	1.32732	2.3634e-11
Q0E8F4_DROME	CG5946, isoform C	1.321	7.82e-11
Q7KV27_DROME	CG1640, isoform A	1.32083	7.979e-15
Q8MZ62_DROME	AT29350p	1.31978	0.0477
RL9_DROME	60S ribosomal protein L9	1.31303	3.827e-11
CYB5R_DROME	Cytochrome b5-related protein	1.3113	2.4681e-14
Q6NR72_DROME	CG4019, isoform A	1.30565	1.1665e-07
H2B_DROME	Histone H2B	1.30514	0.0466
Q9BLE1_DROME	Fatty acid desaturase 2	1.30497	0.0014
PSA71_DROME	Proteasome subunit alpha type-7-1	1.30463	6.8199e-29
RL11_DROME	60S ribosomal protein L11	1.30412	4.3569e-05
MECR_DROME	Probable trans-2-enoyl-CoA reductase, mitochondrial	1.30412	1.6146e-22
Q9VL70_DROME	HL08109p	1.3031	0.00061304
RL3_DROME	Isoform E of 60S ribosomal protein L3	1.30293	2.2563e-13

## Sheet: myc st vs myc fed
myc starved/myc fed
	Category name (Accession)	# genes;	Percent of gene hit against total # genes	Percent of gene hit against total # Process hits
1	response to stimulus (GO:0050896)	3	0.052	0.022
2	immune system process (GO:0002376)	2	0.034	0.015
3	cellular process (GO:0009987)	30	0.517	0.222
4	multicellular organismal process (GO:0032501)	2	0.034	0.015
5	metabolic process (GO:0008152)	43	0.741	0.319
6	biological regulation (GO:0065007)	19	0.328	0.141
7	cellular component organization or biogenesis (GO:0071840)	24	0.414	0.178
8	localization (GO:0051179)	12	0.207	0.089

## Sheet: myc starved vs yw starved
	Category name (Accession)	# genes;	Percent of gene hit against total # genes	Percent of gene hit against total # Process hits								Category name (Accession)	# genes;	Percent of gene hit against total # genes	Percent of gene hit against total # Process hits
1	response to stimulus (GO:0050896)	1	0.006	0.003							1	nucleobase-containing compound metabolic process (GO:0006139)	52	0.468	0.409
2	cellular process (GO:0009987)	89	0.509	0.295							2	lipid metabolic process (GO:0006629)	14	0.126	0.11
3	multicellular organismal process (GO:0032501)	1	0.006	0.003							3	cellular amino acid metabolic process (GO:0006520)	15	0.135	0.118
4	metabolic process (GO:0008152)	115	0.657	0.381							4	protein metabolic process (GO:0019538)	27	0.243	0.213
5	biological regulation (GO:0065007)	22	0.126	0.073							5	tricarboxylic acid cycle (GO:0006099)	3	0.027	0.024
6	cellular component organization or biogenesis (GO:0071840)	60	0.343	0.199							6	carbohydrate metabolic process (GO:0005975)	16	0.144	0.126
7	localization (GO:0051179)	14	0.08	0.046
GCSH_DROME
Q7K3J0_DROME
Q7KY04_DROME
Q9V9W4_DROME
Q8IRN0_DROME
RS5A_DROME
Q9VU38_DROME
DHSA_DROME
A4V027_DROME
Q9NDS6_DROME
FBRL_DROME
Q7K4A8_DROME
RS12_DROME
TBB2_DROME
Q8MST5_DROME
SUCA_DROME
LAMC_DROME
Q9VK60_DROME
Q9VAJ9_DROME
Q0KHS7_DROME
A1Z7H2_DROME
Q7K4Y0_DROME
RL37A_DROME
FKB39_DROME
Q9VG31_DROME
O97121_DROME
CYB5_DROME
Q7K485_DROME
A4V4A5_DROME
KPYK_DROME
VATB_DROME
Q8IGT5_DROME
O97064_DROME
Q7JXF7_DROME
Q76NR6_DROME
ACT6_DROME
IF5A_DROME
PSDE_DROME
Q9VQF7_DROME
Q9VXJ0_DROME
MODU_DROME
B7Z0E0_DROME
PRDX1_DROME
Q7JXC4_DROME
Q7JYW9_DROME
Q7KT33_DROME
SODM_DROME
G6PD_DROME
Q7K8X7_DROME
A1Z7Z4_DROME
3HIDH_DROME
A1ZA78_DROME
Q8IGN0_DROME
GRPE_DROME
Q7K569_DROME
O46096_DROME
B7Z0X1_DROME
ADT_DROME
Q8MST5_DROME
AT5F1_DROME
Q9VVL7_DROME
Q8IQF8_DROME
C1TC_DROME
Q9VTB4_DROME
Q8SXH3_DROME
Q7KVX1_DROME
RL23_DROME
1433E_DROME
Q7JXB5_DROME
6PGL_DROME
Q9VT32_DROME
Q9VGZ3_DROME
Q9VCC6_DROME
ACADM_DROME
Q9VKI8_DROME
Q9VZF9_DROME
Q9V3V6_DROME
Q8MT23_DROME
Q8IH63_DROME
Q5U0Z2_DROME
Q9VRD6_DROME
FKB12_DROME
Q9VLC5_DROME
ATP5H_DROME
VATA2_DROME
Q9V9X4_DROME
Q7JWF1_DROME
Q9W3Z3_DROME
O18332_DROME
Q9W4U2_DROME
TPIS_DROME
VATE_DROME
CADF_DROME
Q9VBU9_DROME
Q24150_DROME
A4V383_DROME
NLP_DROME
A1Z8U4_DROME
RL371_DROME
GPDA_DROME
LA_DROME
Q9VNF3_DROME
LSD1_DROME
Q9VXI1_DROME
TALDO_DROME
Q95U38_DROME
IF6_DROME
PCKG_DROME
Q95SI7_DROME
B7Z0E0_DROME
Q9VEJ3_DROME
PPIA_DROME
IF2G_DROME
Q961S9_DROME
HTS_DROME
A8JNU6_DROME
Q9VQB4_DROME
A4V0N4_DROME
A4UZZ4_DROME
MTAP_DROME
Q8IPY3_DROME
Q9VDT1_DROME
TO401_DROME
ARF2_DROME
Q9VQL1_DROME
GLNA1_DROME
1433Z_DROME
Q9W2M4_DROME
Q9I7R0_DROME
TERA_DROME
TERA_DROME
Q9VN44_DROME
O97062_DROME
Q9VRL0_DROME
Q9VJ28_DROME
RS11_DROME
Q9VVU1_DROME
Q9W2J4_DROME
OB99B_DROME
Q9VSU6_DROME
Q7K5K3_DROME
Q9VHA1_DROME
Q9VGK3_DROME
PUR2_DROME
H2A_DROME
ARF1_DROME
ADT_DROME
Q9VNW6_DROME
RL5_DROME
Q9W1B9_DROME
Q8IPE8_DROME
COX5A_DROME
ATPG_DROME
PSB1_DROME
ADH_DROME
DHE3_DROME
Q9VGQ1_DROME
TPM1_DROME
Q9VHE5_DROME
Q9W5W8_DROME
PGM_DROME
TBB3_DROME
Q7KSB5_DROME
Q9VCR2_DROME
Q0E8F4_DROME
Q7KV27_DROME
Q8MZ62_DROME
RL9_DROME
CYB5R_DROME
Q6NR72_DROME
H2B_DROME
Q9BLE1_DROME
PSA71_DROME
RL11_DROME
MECR_DROME
Q9VL70_DROME
RL3_DROME
L2CC_DROME
B7YZQ7_DROME
Q9U4U2_DROME

## Sheet: yw and myc starved
myc starved/myc fed									yw starved vs fed
	Category name (Accession)	# genes;	Percent of gene hit against total # genes	Percent of gene hit against total # Process hits						Category name (Accession)	# genes;	Percent of gene hit against total # genes	Percent of gene hit against total # Process hits
1	response to stimulus (GO:0050896)	3	0.052	0.022					1	response to stimulus (GO:0050896)	2	0.045	0.029
2	immune system process (GO:0002376)	2	0.034	0.015					2	immune system process (GO:0002376)	1	0.023	0.015
3	cellular process (GO:0009987)	30	0.517	0.222					3	cellular process (GO:0009987)	13	0.295	0.191
4	multicellular organismal process (GO:0032501)	2	0.034	0.015					4	multicellular organismal process (GO:0032501)	1	0.023	0.015
5	metabolic process (GO:0008152)	43	0.741	0.319					5	metabolic process (GO:0008152)	33	0.75	0.485
6	biological regulation (GO:0065007)	19	0.328	0.141					6	biological regulation (GO:0065007)	2	0.045	0.029
7	cellular component organization or biogenesis (GO:0071840)	24	0.414	0.178					7	cellular component organization or biogenesis (GO:0071840)	6	0.136	0.088
8	localization (GO:0051179)	12	0.207	0.089					8	localization (GO:0051179)	10	0.227	0.147
myc protein list									yw protein list
FBP1_DROME									HSP23_DROME
FBP1_DROME									FBP1_DROME
LSP1A_DROME									FBP1_DROME
Q9VZF9_DROME									LSP1A_DROME
HSP23_DROME									LSP1G_DROME
Q8IQH6_DROME									Q9VC18_DROME
PCKG_DROME									OAT_DROME
Q9VC18_DROME									PUR6_DROME
LSP1G_DROME									FBP2_DROME
PUR6_DROME									Q7JXB5_DROME
O97064_DROME									LSP1B_DROME
OAT_DROME									Q7K485_DROME
Q8IPS9_DROME									Q9W3L4_DROME
Q7K485_DROME									Q8IPS9_DROME
CATA_DROME									CATA_DROME
Q9W3L4_DROME									ACADM_DROME
Q7JXB5_DROME									Q8I725_DROME
Q9VXZ8_DROME									Q9VL70_DROME
PH4H_DROME									Q9VXZ8_DROME
H33_DROME									PCKG_DROME
TBB2_DROME									Q9VB96_DROME
ACADM_DROME									Q8IQH6_DROME
FBP2_DROME									PUR2_DROME
LSP1B_DROME									Q9V3W0_DROME
Q9V3W0_DROME									PH4H_DROME
H2A_DROME									PH4H_DROME
Q8MST5_DROME									DHE3_DROME
ACT3_DROME									Q9VLB7_DROME
Q8MST5_DROME									Q8IRD3_DROME
Q9W3Z3_DROME									Q24506_DROME
Q9VB96_DROME									H33_DROME
Q8I725_DROME									LSP2_DROME
PH4H_DROME									NACA_DROME
Q8IQW5_DROME									Q8STG9_DROME
Q9VRD6_DROME									PROF_DROME
Q9W5W8_DROME									Q9W5W8_DROME
Q8IGN0_DROME									RS16_DROME
Q9VL70_DROME									Q8INK2_DROME
VATA2_DROME									B7Z0V3_DROME
K1C10_HUMAN									Q9W3Z3_DROME
B7Z0X1_DROME									Q9XYZ9_DROME
VATB_DROME									SUCA_DROME
FKB39_DROME									A8JNU6_DROME
FBRL_DROME									A4UZW2_DROME
Q9VVL7_DROME									Q9VH09_DROME
C1TC_DROME									Q960M4_DROME
A1Z8D2_DROME									Q9W1H8_DROME
Q9VZI1_DROME									Q7KT33_DROME
TBB1_DROME									ATPK_DROME
Q9VLB7_DROME									Q7K3J0_DROME
Q6NR72_DROME									Q9W0M0_DROME
									Q9W457_DROME
									Q8IPE8_DROME
									Q9VK80_DROME
									ACT3_DROME
myc fed/starved									yw fed/starved
	Category name (Accession)	# genes;	Percent of gene hit against total # genes	Percent of gene hit against total # Process hits						Category name (Accession)	# genes;	Percent of gene hit against total # genes	Percent of gene hit against total # Process hits
1	nucleobase-containing compound metabolic process (GO:0006139)	24	0.571	0.558					1	nucleobase-containing compound metabolic process (GO:0006139)	8	0.258	0.229
2	lipid metabolic process (GO:0006629)	8	0.19	0.186					2	lipid metabolic process (GO:0006629)	10	0.323	0.286
3	cellular amino acid metabolic process (GO:0006520)	1	0.024	0.023					3	cellular amino acid metabolic process (GO:0006520)	5	0.161	0.143
4	protein metabolic process (GO:0019538)	7	0.167	0.163					4	protein metabolic process (GO:0019538)	7	0.226	0.2
5	carbohydrate metabolic process (GO:0005975)	3	0.071	0.07					5	tricarboxylic acid cycle (GO:0006099)	1	0.032	0.029
									6	carbohydrate metabolic process (GO:0005975)	4	0.129	0.114

## Sheet: myc fed vs yw fed
	Category name (Accession)	# genes;	Percent of gene hit against total # genes	Percent of gene hit against total # Process hits					Category name (Accession)	# genes;	Percent of gene hit against total # genes	Percent of gene hit against total # Process hits
1	response to stimulus (GO:0050896)	1	0.009	0.007				1	nucleobase-containing compound metabolic process (GO:0006139)	8	0.125	0.105
2	cellular process (GO:0009987)	43	0.391	0.297				2	lipid metabolic process (GO:0006629)	15	0.234	0.197
3	multicellular organismal process (GO:0032501)	1	0.009	0.007				3	cellular amino acid metabolic process (GO:0006520)	14	0.219	0.184
4	metabolic process (GO:0008152)	67	0.609	0.462				4	protein metabolic process (GO:0019538)	24	0.375	0.316
5	biological regulation (GO:0065007)	4	0.036	0.028				5	tricarboxylic acid cycle (GO:0006099)	3	0.047	0.039
6	cellular component organization or biogenesis (GO:0071840)	16	0.145	0.11				6	carbohydrate metabolic process (GO:0005975)	12	0.188	0.158
7	localization (GO:0051179)	13	0.118	0.09
Q7K3J0_DROME
GCSH_DROME
Q7K4A8_DROME
Q9VU38_DROME
SUCA_DROME
Q8IRN0_DROME
RS5A_DROME
Q9NDS6_DROME
Q7JXB5_DROME
Q9V9W4_DROME
DHSA_DROME
Q7K485_DROME
PUR2_DROME
ACADM_DROME
A4V027_DROME
RS12_DROME
Q9VAJ9_DROME
Q7KY04_DROME
Q76NR6_DROME
ACT6_DROME
LAMC_DROME
Q9VL70_DROME
Q7JXF7_DROME
Q9VK60_DROME
FBRL_DROME
IF5A_DROME
Q0KHS7_DROME
FBP2_DROME
RL37A_DROME
ADT_DROME
Q9VG31_DROME
Q7KT33_DROME
O97121_DROME
A4V4A5_DROME
Q9VQF7_DROME
B7Z0E0_DROME
Q9VXJ0_DROME
Q8IQF8_DROME
Q8IRD3_DROME
A1Z7H2_DROME
Q7K8X7_DROME
Q8MT23_DROME
KPYK_DROME
FKB39_DROME
Q9XYZ9_DROME
Q9VT32_DROME
Q24506_DROME
VATB_DROME
Q9V3V6_DROME
1433E_DROME
A8JNU6_DROME
Q95U38_DROME
Q9VKI8_DROME
Q9VXI1_DROME
Q7JWF1_DROME
6PGL_DROME
Q9VGZ3_DROME
Q8IH63_DROME
PRDX1_DROME
Q9VHE5_DROME
Q8MST5_DROME
PH4H_DROME
RL371_DROME
TPIS_DROME
Q9V3W0_DROME
SODM_DROME
GSTT1_DROME
FKB12_DROME
CYB5_DROME
CYB5R_DROME
Q9W3Z3_DROME
CADF_DROME
B7Z0V3_DROME
Q9VNW6_DROME
RL3_DROME
PUR6_DROME
Q9VH09_DROME
GRPE_DROME
Q8IPE8_DROME
Q8SXH3_DROME
Q9VCC6_DROME
Q9VQB4_DROME
Q9VNF3_DROME
Q9VLC5_DROME
PPIA_DROME
PSB1_DROME
Q9VC18_DROME
Q9W5W8_DROME
Q7K569_DROME
IF2G_DROME
Q961S9_DROME
O18332_DROME
Q9VB10_DROME
Q9W4U2_DROME
ADH_DROME
A1ZA78_DROME
A1Z8U4_DROME
ARF1_DROME
Q0E9E2_DROME
Q9U4U2_DROME
Q9VCR2_DROME
IF2G_DROME
RL5_DROME
GPDA_DROME
Q9VRD6_DROME
Q5U0Z2_DROME
Q9VSU6_DROME
A4UZZ4_DROME
TERA_DROME
OAT_DROME
TERA_DROME
Q9U1L2_DROME
Q7JYW9_DROME
Q9VVL7_DROME
AT5F1_DROME
OB99B_DROME
G6PD_DROME
Q8IPY3_DROME
3HIDH_DROME
Q9VRL0_DROME
GLNA1_DROME
PSDE_DROME
Q9VBU9_DROME
Q24150_DROME
PH4H_DROME
A1ZBJ2_DROME
Q8T0L3_DROME
Q9V9X4_DROME
Q9VGK3_DROME
TBB2_DROME
Q9W1B9_DROME
PGM_DROME
Q8IGT5_DROME
A4UZW2_DROME
A4UZW2_DROME
Q95SI7_DROME
PROF_DROME
TO401_DROME
Q9W2M4_DROME
Q0E8F4_DROME
MTAP_DROME
Q24349_DROME
Q8STG9_DROME
A1Z7Z4_DROME
Q24506_DROME
ADT_DROME
Q7JXC4_DROME
B7Z0E0_DROME
ATPG_DROME
